# Supplementary material for: Axis I Psychiatric Disorders and Substance Abuse: A Systematic Review of Neuroimaging Findings
Source: J Clin Med. 2025 Mar 21;14(7):2156. doi: 10.3390/jcm14072156 (PMC11989531; doi:10.3390/jcm14072156)
Supplement: Supplementary file 1 [file jcm-14-02156-s001.zip]

Archive with 1 entries (1 files):
- jcm-3502021-supplementary.pdf
